# Supplementary material for: Studying Outcomes after Steroid-Sparing Immunosuppressive Agent vs. Steroid-Only Treatment for Immune-Related Adverse Events in Non-Small-Cell Lung Cancer (NSCLC) and Melanoma: A Retrospective Case-Control Study
Source: Cancers (Basel). 2024 May 16;16(10):1892. doi: 10.3390/cancers16101892 (PMC11119129; doi:10.3390/cancers16101892)
Supplement: Supplementary file 1 [file cancers-16-01892-s001.zip]

Archive with 1 entries (1 files):
- cancers-2979594-supplementary.pdf
